# Supplementary material for: Simplified Cell Magnetic Isolation Assisted SC2 Chip to Realize “Sample in and Chemotaxis Out”: Validated by Healthy and T2DM Patients’ Neutrophils
Source: Micromachines (Basel). 2022 Oct 25;13(11):1820. doi: 10.3390/mi13111820 (PMC9692824; doi:10.3390/mi13111820)
Supplement: Supplementary file 1 [file micromachines-13-01820-s001.zip]

Archive with 1 entries (1 files):
- micromachines-1981591-supplementary.gif
